# Supplementary material for: Effect of Two Kinds of Fertilizers on Growth and Rhizosphere Soil Properties of Bayberry with Decline Disease
Source: Plants (Basel). 2021 Nov 5;10(11):2386. doi: 10.3390/plants10112386 (PMC8624721; doi:10.3390/plants10112386)
Supplement: Supplementary file 1 [file plants-10-02386-s001.zip]

Archive with 1 entries (1 files):
- plants-1454610-SI.pdf
